# Supplementary material for: Ensemble model for rail surface defects detection
Source: PLoS One. 2022 May 17;17(5):e0268518. doi: 10.1371/journal.pone.0268518 (PMC9113582; doi:10.1371/journal.pone.0268518)
Supplement: S1 Data — (TXT) [file pone.0268518.s001.txt]

S1 Data. All data used to train the model is available at
https://github.com/sirlis/RailDefect.
